# Supplementary material for: Comparison of drug regimens for recurrent or metastatic cervical cancer: a systematic review and network meta-analysis
Source: Front Immunol. 2026 Feb 25;17:1775409. doi: 10.3389/fimmu.2026.1775409 (PMC12975740; doi:10.3389/fimmu.2026.1775409)
Supplement: Supplementary file 2 [file Table2.xlsx]

## Sheet: OS
	ATE_CIS_PTX_BEV	CAD_CIS_PTX	CAD_CIS_PTX_BEV	CAR_PTX	CAR_PTX_CET	CAR_PTX_MIN	CIS	CIS_GEM	CIS_IFO	CIS_IFO_PTX	CIS_MIT	CIS_PTX	CIS_PTX_BEV	CIS_PTX_CED	CIS_TOP	CIS_VIN	PEM_CIS_PTX	PEM_CIS_PTX_BEV	S1_CIS	TOP_PTX	TOP_PTX_BEV
ATE_CIS_PTX_BEV	ATE_CIS_PTX_BEV	1.01(0.26,3.9)	1.24(0.4,3.72)	2(0.52,7.39)	1.68(0.34,8.21)	1.57(0.33,7.34)	2.74(0.79,9.55)	2.66(0.68,10.22)	2.55(0.6,11.18)	1.91(0.38,10.27)	2.8(0.65,12.19)	2.01(0.68,5.96)	1.47(0.69,3.19)	1.87(0.38,9.15)	2.26(0.66,8.06)	2.31(0.59,8.82)	1.35(0.35,5.09)	0.9(0.3,2.71)	2.3(0.55,10.31)	2.83(0.65,13.16)	2.26(0.42,12.5)
CAD_CIS_PTX	0.99(0.56,1.76)	CAD_CIS_PTX	1.23(0.3,4.8)	1.99(0.63,5.98)	1.69(0.4,6.74)	1.56(0.38,6.08)	2.73(0.97,7.66)	2.65(0.84,8.23)	2.55(0.71,9.17)	1.91(0.44,8.73)	2.79(0.78,9.88)	2(0.89,4.52)	1.46(0.47,4.54)	1.87(0.44,7.66)	2.26(0.81,6.41)	2.29(0.72,7.22)	1.34(0.43,4.08)	0.9(0.23,3.51)	2.29(0.64,8.26)	2.83(0.78,10.56)	2.25(0.5,10.66)
CAD_CIS_PTX_BEV	0.81(0.50,1.31)	0.82(0.42,1.56)	CAD_CIS_PTX_BEV	1.6(0.42,6.3)	1.35(0.27,6.75)	1.26(0.26,6.26)	2.21(0.61,8.24)	2.14(0.56,8.64)	2.06(0.48,9.46)	1.55(0.29,8.63)	2.25(0.51,10.22)	1.62(0.54,5.02)	1.19(0.53,2.72)	1.5(0.3,7.67)	1.82(0.51,6.85)	1.86(0.47,7.6)	1.09(0.28,4.28)	0.72(0.24,2.26)	1.85(0.43,8.73)	2.28(0.52,10.8)	1.83(0.34,10.36)
CAR_PTX	0.50(0.31,0.81)	0.50(0.31,0.82)	0.62(0.35,1.10)	CAR_PTX	0.85(0.36,1.98)	0.78(0.34,1.82)	1.37(0.52,3.82)	1.33(0.44,4.04)	1.28(0.38,4.56)	0.96(0.23,4.32)	1.4(0.41,4.98)	1.01(0.47,2.18)	0.74(0.25,2.21)	0.94(0.39,2.27)	1.13(0.43,3.18)	1.15(0.38,3.51)	0.67(0.22,2.06)	0.45(0.12,1.73)	1.15(0.34,4.13)	1.42(0.4,5.3)	1.14(0.26,5.3)
CAR_PTX_CET	0.59(0.29,1.18)	0.59(0.29,1.20)	0.73(0.34,1.56)	1.18(0.71,1.94)	CAR_PTX_CET	0.93(0.28,3.07)	1.62(0.44,6.15)	1.57(0.4,6.35)	1.52(0.34,6.96)	1.14(0.21,6.44)	1.66(0.37,7.55)	1.19(0.38,3.73)	0.87(0.22,3.52)	1.11(0.32,3.8)	1.34(0.37,5.08)	1.37(0.33,5.67)	0.8(0.2,3.24)	0.53(0.11,2.61)	1.36(0.3,6.43)	1.68(0.37,8.04)	1.34(0.24,7.62)
CAR_PTX_MIN	0.64(0.32,1.26)	0.64(0.33,1.27)	0.79(0.37,1.66)	1.28(0.80,2.05)	1.09(0.55,2.16)	CAR_PTX_MIN	1.75(0.49,6.5)	1.7(0.43,6.93)	1.64(0.37,7.42)	1.23(0.23,6.81)	1.79(0.4,8.09)	1.28(0.42,4.03)	0.94(0.24,3.71)	1.2(0.36,3.99)	1.44(0.41,5.47)	1.47(0.37,5.97)	0.86(0.21,3.48)	0.57(0.12,2.76)	1.48(0.33,6.77)	1.81(0.41,8.59)	1.45(0.27,8.44)
CIS	0.37(0.23,0.58)	0.37(0.23,0.59)	0.45(0.26,0.79)	0.74(0.52,1.05)	0.63(0.34,1.16)	0.58(0.32,1.04)	CIS	0.97(0.35,2.65)	0.93(0.44,2)	0.7(0.24,2.13)	1.02(0.48,2.17)	0.73(0.39,1.37)	0.54(0.2,1.46)	0.68(0.18,2.57)	0.83(0.44,1.57)	0.84(0.3,2.33)	0.49(0.18,1.3)	0.33(0.09,1.18)	0.84(0.4,1.81)	1.03(0.38,2.93)	0.83(0.23,3.04)
CIS_GEM	0.38(0.22,0.65)	0.38(0.22,0.66)	0.46(0.25,0.87)	0.75(0.47,1.20)	0.64(0.32,1.27)	0.59(0.30,1.14)	1.02(0.66,1.58)	CIS_GEM	0.96(0.27,3.43)	0.72(0.17,3.27)	1.05(0.3,3.79)	0.76(0.34,1.69)	0.55(0.18,1.68)	0.7(0.17,2.86)	0.85(0.31,2.39)	0.87(0.28,2.66)	0.51(0.16,1.55)	0.34(0.09,1.32)	0.87(0.25,3.13)	1.07(0.3,3.97)	0.85(0.19,3.96)
CIS_IFO	0.39(0.24,0.66)	0.40(0.24,0.67)	0.49(0.27,0.89)	0.79(0.52,1.21)	0.67(0.35,1.30)	0.62(0.33,1.17)	1.07(0.85,1.36)	1.05(0.64,1.72)	CIS_IFO	0.75(0.34,1.69)	1.09(0.37,3.18)	0.79(0.29,2.06)	0.58(0.16,2.01)	0.73(0.16,3.32)	0.89(0.33,2.37)	0.9(0.25,3.15)	0.53(0.15,1.8)	0.35(0.08,1.53)	0.9(0.31,2.65)	1.11(0.32,3.99)	0.89(0.2,3.99)
CIS_IFO_PTX	0.53(0.28,0.98)	0.53(0.28,1.00)	0.65(0.32,1.31)	1.05(0.60,1.84)	0.90(0.42,1.89)	0.82(0.40,1.71)	1.43(0.93,2.20)	1.40(0.76,2.57)	1.33(0.93,1.90)	CIS_IFO_PTX	1.45(0.38,5.49)	1.04(0.29,3.56)	0.77(0.17,3.31)	0.98(0.17,5.3)	1.18(0.33,4.15)	1.2(0.27,5.17)	0.7(0.16,2.95)	0.47(0.09,2.46)	1.2(0.3,4.54)	1.47(0.34,6.65)	1.18(0.22,6.49)
CIS_MIT	0.36(0.22,0.61)	0.36(0.22,0.61)	0.45(0.24,0.82)	0.72(0.47,1.11)	0.61(0.32,1.19)	0.57(0.30,1.07)	0.98(0.77,1.25)	0.96(0.58,1.58)	0.92(0.65,1.28)	0.69(0.42,1.12)	CIS_MIT	0.72(0.27,1.93)	0.53(0.15,1.84)	0.67(0.14,3.08)	0.81(0.31,2.2)	0.83(0.23,2.9)	0.48(0.14,1.69)	0.32(0.07,1.39)	0.82(0.28,2.44)	1.02(0.29,3.66)	0.81(0.19,3.67)
CIS_PTX	0.50(0.33,0.74)	0.50(0.33,0.75)	0.61(0.37,1.02)	0.99(0.75,1.31)	0.84(0.48,1.50)	0.78(0.45,1.34)	1.35(1.08,1.69)	1.32(0.91,1.92)	1.26(0.91,1.74)	0.94(0.58,1.53)	1.37(0.99,1.91)	CIS_PTX	0.73(0.34,1.59)	0.93(0.29,3.02)	1.13(0.6,2.17)	1.15(0.52,2.56)	0.67(0.3,1.46)	0.45(0.15,1.35)	1.14(0.43,3.16)	1.41(0.52,4.04)	1.13(0.32,4.09)
CIS_PTX_BEV	0.68(0.52,0.88)	0.68(0.41,1.14)	0.84(0.56,1.26)	1.36(0.90,2.05)	1.16(0.61,2.21)	1.06(0.57,1.99)	1.85(1.27,2.70)	1.81(1.12,2.92)	1.72(1.10,2.69)	1.29(0.73,2.29)	1.88(1.21,2.94)	1.37(1.01,1.85)	CIS_PTX_BEV	1.27(0.32,5.16)	1.54(0.58,4.28)	1.57(0.51,4.84)	0.92(0.3,2.74)	0.61(0.28,1.33)	1.56(0.45,5.73)	1.93(0.55,7.12)	1.54(0.35,7)
CIS_PTX_CED	0.53(0.25,1.12)	0.54(0.25,1.13)	0.66(0.29,1.47)	1.06(0.61,1.87)	0.90(0.42,1.92)	0.83(0.40,1.73)	1.45(0.74,2.82)	1.41(0.68,2.93)	1.35(0.66,2.73)	1.01(0.46,2.23)	1.47(0.72,2.99)	1.07(0.57,2.01)	0.78(0.39,1.57)	CIS_PTX_CED	1.21(0.32,4.73)	1.23(0.29,4.98)	0.72(0.17,2.95)	0.48(0.09,2.36)	1.23(0.27,5.74)	1.52(0.33,7.35)	1.21(0.22,7.14)
CIS_TOP	0.45(0.28,0.73)	0.45(0.28,0.74)	0.56(0.31,0.98)	0.90(0.62,1.31)	0.77(0.41,1.44)	0.70(0.38,1.29)	1.22(0.98,1.52)	1.20(0.76,1.88)	1.14(0.82,1.58)	0.85(0.53,1.38)	1.24(0.90,1.72)	0.91(0.70,1.17)	0.66(0.44,0.99)	0.85(0.43,1.67)	CIS_TOP	1.02(0.36,2.78)	0.6(0.21,1.6)	0.4(0.11,1.39)	1.02(0.37,2.74)	1.25(0.56,2.83)	1(0.33,3.13)
CIS_VIN	0.43(0.25,0.75)	0.43(0.25,0.76)	0.53(0.28,1.00)	0.86(0.54,1.38)	0.73(0.37,1.46)	0.68(0.35,1.31)	1.17(0.76,1.82)	1.15(0.68,1.95)	1.09(0.67,1.80)	0.82(0.45,1.51)	1.20(0.73,1.96)	0.87(0.60,1.26)	0.63(0.39,1.03)	0.81(0.39,1.69)	0.96(0.61,1.51)	CIS_VIN	0.59(0.19,1.76)	0.39(0.1,1.51)	1(0.28,3.6)	1.23(0.35,4.64)	0.98(0.22,4.53)
PEM_CIS_PTX	0.74(0.45,1.23)	0.75(0.45,1.25)	0.92(0.51,1.66)	1.48(0.98,2.25)	1.26(0.66,2.42)	1.16(0.62,2.17)	2.02(1.38,2.95)	1.97(1.21,3.20)	1.88(1.20,2.94)	1.41(0.79,2.50)	2.05(1.31,3.22)	1.49(1.10,2.03)	1.09(0.71,1.68)	1.39(0.69,2.81)	1.65(1.10,2.47)	1.72(1.06,2.79)	PEM_CIS_PTX	0.67(0.17,2.6)	1.7(0.5,6.15)	2.1(0.6,7.83)	1.67(0.38,7.64)
PEM_CIS_PTX_BEV	1.11(0.77,1.62)	1.12(0.63,2.00)	1.38(0.85,2.24)	2.23(1.37,3.64)	1.90(0.94,3.82)	1.75(0.89,3.44)	3.03(1.91,4.81)	2.96(1.71,5.14)	2.83(1.68,4.75)	2.12(1.13,3.97)	3.09(1.84,5.19)	2.25(1.50,3.36)	1.64(1.26,2.14)	2.10(0.99,4.43)	2.48(1.54,4.00)	2.58(1.49,4.48)	1.50(0.91,2.50)	PEM_CIS_PTX_BEV	2.56(0.59,11.54)	3.15(0.71,14.3)	2.52(0.47,13.82)
S1_CIS	0.44(0.26,0.73)	0.44(0.26,0.74)	0.54(0.30,0.98)	0.88(0.58,1.33)	0.74(0.39,1.43)	0.68(0.36,1.29)	1.19(0.95,1.49)	1.16(0.71,1.90)	1.11(0.80,1.54)	0.83(0.51,1.35)	1.21(0.87,1.68)	0.88(0.64,1.21)	0.64(0.41,1.00)	0.82(0.41,1.66)	0.97(0.71,1.33)	1.01(0.62,1.65)	0.59(0.38,0.92)	0.39(0.23,0.66)	S1_CIS	1.23(0.34,4.49)	0.98(0.22,4.4)
TOP_PTX	0.36(0.19,0.67)	0.36(0.19,0.68)	0.44(0.22,0.89)	0.72(0.41,1.25)	0.61(0.29,1.29)	0.56(0.27,1.16)	0.97(0.61,1.55)	0.95(0.52,1.75)	0.91(0.54,1.53)	0.68(0.36,1.28)	0.99(0.59,1.67)	0.72(0.44,1.17)	0.53(0.30,0.93)	0.67(0.30,1.49)	0.80(0.53,1.20)	0.83(0.45,1.53)	0.48(0.27,0.86)	0.32(0.17,0.60)	0.82(0.49,1.37)	TOP_PTX	0.8(0.37,1.75)
TOP_PTX_BEV	0.45(0.22,0.90)	0.45(0.22,0.91)	0.55(0.26,1.18)	0.90(0.48,1.69)	0.76(0.34,1.71)	0.70(0.32,1.54)	1.22(0.70,2.12)	1.19(0.60,2.35)	1.13(0.62,2.07)	0.85(0.42,1.71)	1.24(0.68,2.26)	0.90(0.51,1.59)	0.66(0.34,1.25)	0.84(0.36,1.96)	0.99(0.60,1.65)	1.04(0.52,2.05)	0.60(0.32,1.15)	0.40(0.20,0.81)	1.02(0.56,1.86)	1.25(0.92,1.69)	TOP_PTX_BEV
Note: The upper-right side shows the comparisons under the Bayesian method (i.e., gray cells), and the lower-left side shows the comparisons under the Frequentist method (i.e., orange cells). The result in each cell represents the outcome of the column intervention relative to the row intervention.
END OF THE SHEET

## Sheet: PFS
	CAD_CIS_PTX	CAR_PTX	CAR_PTX_CED	CAR_PTX_CET	CAR_PTX_MIN	CIS	CIS_GEM	CIS_IFO	CIS_IFO_PTX	CIS_MIT	CIS_PTX	CIS_TOP	CIS_VIN	PEM_CIS_PTX	S1_CIS	TOP_PTX
CAD_CIS_PTX	CAD_CIS_PTX	2.26(0.68,7.42)	1.32(0.28,5.9)	1.89(0.42,8.18)	1.65(0.37,7.12)	3.37(1.15,9.9)	3.02(0.89,10.04)	2.36(0.61,9.28)	1.65(0.33,8.13)	3.04(0.78,11.72)	2.17(0.92,5.02)	2.6(0.87,7.78)	2.96(0.88,9.66)	1.5(0.46,4.91)	2.09(0.54,7.99)	2.25(0.57,8.87)
CAR_PTX	0.44(0.28，0.69)	CAR_PTX	0.59(0.23,1.48)	0.84(0.36,1.99)	0.73(0.31,1.73)	1.49(0.52,4.32)	1.34(0.41,4.35)	1.04(0.28,3.97)	0.73(0.15,3.53)	1.34(0.36,5.22)	0.96(0.42,2.19)	1.15(0.4,3.38)	1.31(0.4,4.19)	0.66(0.2,2.18)	0.93(0.24,3.52)	0.99(0.26,3.88)
CAR_PTX_CED	0.76(0.37，1.58)	1.72(0.97，3.07)	CAR_PTX_CED	1.43(0.41,5.13)	1.24(0.35,4.55)	2.55(0.63,10.64)	2.28(0.52,10.5)	1.78(0.35,9.56)	1.25(0.2,8.14)	2.3(0.47,12.23)	1.64(0.48,5.84)	1.96(0.48,8.43)	2.22(0.5,10.18)	1.13(0.26,5.28)	1.58(0.32,8.23)	1.7(0.33,9.16)
CAR_PTX_CET	0.53(0.29，0.96)	1.19(0.79，1.79)	0.69(0.34，1.40)	CAR_PTX_CET	0.87(0.26,2.91)	1.78(0.45,7.18)	1.59(0.37,6.91)	1.24(0.25,6.33)	0.87(0.14,5.36)	1.6(0.32,7.92)	1.14(0.35,3.82)	1.37(0.35,5.55)	1.56(0.37,6.68)	0.79(0.18,3.45)	1.11(0.22,5.56)	1.18(0.24,6.18)
CAR_PTX_MIN	0.61(0.33，1.10)	1.37(0.92，2.03)	0.79(0.39，1.60)	1.15(0.65，2.03)	CAR_PTX_MIN	2.05(0.52,7.99)	1.83(0.43,7.86)	1.43(0.3,7.07)	1(0.17,6.15)	1.85(0.37,9.3)	1.31(0.4,4.32)	1.57(0.4,6.19)	1.79(0.41,7.68)	0.91(0.21,3.95)	1.26(0.26,6.32)	1.36(0.28,6.96)
CIS	0.30(0.20，0.45)	0.67(0.48，0.94)	0.39(0.20，0.76)	0.56(0.33，0.96)	0.49(0.29，0.83)	CIS	0.9(0.3,2.59)	0.7(0.31,1.59)	0.49(0.15,1.58)	0.9(0.4,2.03)	0.64(0.33,1.25)	0.77(0.4,1.51)	0.88(0.29,2.52)	0.44(0.15,1.3)	0.62(0.27,1.41)	0.67(0.23,1.96)
CIS_GEM	0.33(0.20，0.54)	0.75(0.49，1.15)	0.43(0.21，0.89)	0.63(0.35，1.14)	0.55(0.31，0.98)	1.11(0.74，1.67)	CIS_GEM	0.78(0.21,3)	0.55(0.11,2.71)	1.01(0.26,3.94)	0.72(0.31,1.67)	0.86(0.29,2.56)	0.98(0.3,3.21)	0.49(0.15,1.65)	0.69(0.18,2.69)	0.75(0.19,2.94)
CIS_IFO	0.42(0.26，0.69)	0.96(0.64，1.45)	0.56(0.27，1.13)	0.81(0.45，1.44)	0.70(0.40，1.24)	1.43(1.13，1.80)	1.28(0.80，2.04)	CIS_IFO	0.7(0.29,1.65)	1.29(0.4,4.07)	0.92(0.32,2.62)	1.1(0.38,3.19)	1.25(0.32,4.7)	0.63(0.16,2.48)	0.89(0.28,2.81)	0.95(0.25,3.64)
CIS_IFO_PTX	0.61(0.33，1.10)	1.37(0.80，2.35)	0.79(0.36，1.75)	1.15(0.59，2.26)	1.00(0.51，1.96)	2.04(1.33，3.11)	1.83(1.02，3.28)	1.43(1.01，2.03)	CIS_IFO_PTX	1.84(0.44,7.77)	1.31(0.33,5.12)	1.57(0.4,6.26)	1.79(0.36,8.62)	0.91(0.18,4.53)	1.26(0.3,5.29)	1.36(0.28,6.81)
CIS_MIT	0.33(0.20，0.53)	0.74(0.49，1.12)	0.43(0.21，0.87)	0.62(0.35，1.11)	0.54(0.31，0.96)	1.10(0.87，1.39)	0.99(0.62，1.58)	0.77(0.56，1.08)	0.54(0.33，0.88)	CIS_MIT	0.71(0.25,2.05)	0.85(0.3,2.48)	0.97(0.25,3.69)	0.49(0.13,1.93)	0.69(0.21,2.22)	0.74(0.2,2.9)
CIS_PTX	0.46(0.32，0.66)	1.04(0.80，1.35)	0.60(0.32，1.14)	0.87(0.54，1.42)	0.76(0.47，1.22)	1.55(1.25，1.92)	1.39(0.99，1.96)	1.09(0.79，1.49)	0.76(0.47，1.22)	1.40(1.02，1.93)	CIS_PTX	1.2(0.62,2.38)	1.37(0.58,3.18)	0.69(0.3,1.6)	0.96(0.34,2.78)	1.04(0.36,3.08)
CIS_TOP	0.39(0.25，0.60)	0.88(0.62，1.26)	0.51(0.26，1.00)	0.74(0.43，1.27)	0.64(0.38，1.09)	1.31(1.06，1.62)	1.17(0.77，1.79)	0.92(0.67，1.26)	0.64(0.40，1.03)	1.18(0.86，1.62)	0.84(0.66，1.08)	CIS_TOP	1.14(0.37,3.32)	0.58(0.2,1.69)	0.81(0.28,2.29)	0.87(0.38,2.02)
CIS_VIN	0.34(0.21，0.55)	0.77(0.50，1.17)	0.44(0.22，0.91)	0.64(0.36，1.16)	0.56(0.31，1.00)	1.14(0.76，1.70)	1.02(0.63，1.65)	0.80(0.50，1.27)	0.56(0.31，1.00)	1.03(0.65，1.64)	0.74(0.53，1.03)	0.87(0.57，1.32)	CIS_VIN	0.51(0.16,1.72)	0.71(0.18,2.8)	0.76(0.2,3.05)
PEM_CIS_PTX	0.67(0.41，1.08)	1.51(1.00，2.27)	0.88(0.43，1.78)	1.27(0.71，2.25)	1.10(0.62，1.94)	2.24(1.53，3.29)	2.01(1.27，3.21)	1.57(1.00，2.46)	1.10(0.62，1.95)	2.03(1.30，3.18)	1.45(1.06，1.99)	1.72(1.15，2.56)	1.97(1.24，3.13)	PEM_CIS_PTX	1.39(0.37,5.58)	1.51(0.39,5.94)
S1_CIS	0.48(0.29，0.78)	1.08(0.71，1.66)	0.63(0.31，1.29)	0.91(0.51，1.64)	0.79(0.44，1.41)	1.61(1.25，2.08)	1.45(0.90，2.34)	1.13(0.80，1.60)	0.79(0.48，1.30)	1.46(1.03，2.07)	1.04(0.75，1.46)	1.23(0.89，1.72)	1.42(0.88，2.28)	0.72(0.45，1.14)	S1_CIS	1.07(0.28,4.22)
TOP_PTX	0.45(0.26，0.77)	1.01(0.62，1.64)	0.58(0.28，1.24)	0.85(0.45，1.59)	0.74(0.39，1.38)	1.50(1.02，2.21)	1.35(0.79，2.29)	1.05(0.67，1.66)	0.74(0.41，1.31)	1.36(0.86，2.14)	0.97(0.64，1.46)	1.15(0.83，1.59)	1.32(0.78，2.24)	0.67(0.40，1.12)	0.93(0.58，1.48)	TOP_PTX
Note: The upper-right side shows the comparisons under the Bayesian method (i.e., gray cells), and the lower-left side shows the comparisons under the Frequentist method (i.e., orange cells). The result in each cell represents the outcome of the column intervention relative to the row intervention.
END OF THE SHEET
